# Supplementary material for: Free Versus In situ Right Internal Mammary Artery as a Conduit in Coronary Artery Bypass Surgery: A Meta-Analysis
Source: Interdiscip Cardiovasc Thorac Surg. 2026 Feb 25;41(4):ivag062. doi: 10.1093/icvts/ivag062 (PMC13043274; doi:10.1093/icvts/ivag062)
Supplement: ivag062_Supplementary_Data [file ivag062_supplementary_data.zip]

Archive with 23 entries (23 files):
- 09-Mar-2026_111714_Revised_Supplemental_Figure_S5A..jpg
- 09-Mar-2026_111722_Revised_Supplemental_Figure_S5D..png.jpg
- 09-Mar-2026_111727_Revised_Supplemental_Figure_S7A..png.jpg
- Revised_Supplemental_Figure_S6A.jpg
- 09-Mar-2026_111726_Revised_Supplemental_Figure_S6B.jpg
- Revised_Supplemental_Figure_S6B.jpg
- Revised_Supplemental_Figure_S4C.jpg
- 09-Mar-2026_111712_Revised_Supplemental_Figure_S4C.jpg
- 09-Mar-2026_111711_Revised_Supplemental_Figure_S4A.jpg
- Supplementary_Data.zip
- Revised_Supplemental_Figure_S5D..png.jpg
- Revised_Supplemental_Figure_S4A.jpg
- Revised_Supplemental_Figure_S7B..png.jpg
- 09-Mar-2026_111730_Revised_Supplemental_Figure_S7B..png.jpg
- 09-Mar-2026_111725_Revised_Supplemental_Figure_S6A.jpg
- 09-Mar-2026_111714_Revised_Supplemental_Figure_S4D.jpg
- 09-Mar-2026_111718_Revised_Supplemental_Figure_S5C..png.jpg
- Revised_Supplemental_Figure_S5C..png.jpg
- Revised_Supplemental_Figure_S5A..jpg
- Revised_Supplemental_Figure_S4D.jpg
- 09-Mar-2026_111732_Revised_Supplemental_Tables_ICVTS.docx
- Revised_Supplemental_Tables_ICVTS.docx
- Revised_Supplemental_Figure_S7A..png.jpg
